# Supplementary material for: High-throughput and targeted drug screens identify pharmacological candidates against MiT-translocation renal cell carcinoma
Source: J Exp Clin Cancer Res. 2023 Apr 25;42:99. doi: 10.1186/s13046-023-02667-4 (PMC10127337; doi:10.1186/s13046-023-02667-4)
Supplement: Supplementary file 2 — Supplementary Material 2: Table S1 [file 13046_2023_2667_MOESM2_ESM.xlsx]

## Sheet: Table S1
	Suppl Table S1: TFE3-fusion RCC cell line characteristics
				SKY results		Cell growth characteristics		Patient Characteristics
	Cell Line	Gene fusion	Chromosomal aberration	Modal chrom nr. (range)	SKY results description	Cell morphology	Average Cell line doubling time [hour]	Patient Race (Sex)	Age at surgery	Procedure (tumor size, cm)	RCC Histology	Invasion / regional lymph node metastasis	Metastasis to other organs
	UOK109	NONO-TFE3	(inv(X)(p11.2;q13.1)	49 (47-50)	featuring triploidy of chromosomes 2, 7, and 16, while most cells lost the Y chr.	epithelioid cobblestone	26.5±0.3	White (M)	39	open LNx (3)	RCC, clear cell type	yes	no
	UOK120	PRCC-TFE3	t(X;1)(p11.2;q11.2)	74 (56-76)	consistently carrying multiple chr.2, 5, 7, 8-13, as well as additional chromosomal translocations	spindle shaped epithelioid	30.2±0.9	White (M)	29	open LNx; LWR	RCC, cells with clear or pink and granular cytoplasm	yes	yes
	UOK124	PRCC-TFE3	t(X;1)(p11.2;q11.2)	63 (52-126)	majority of cells contain duplication of both reciprocal t(X;1) translocation partners. Numbers of normal chromosomes 1 and X vary	epithelioid elongated	25.9±0.3	White (F)	21	open LNx (10)	RCC, predominantly papillary morphology	yes	no
	UOK145	SFPQ-TFE3	t(X;1)(p11.2;p34.3)	40 (32-81)	consinstenly carrying additional translocations involving chromosomes 2,8,22; 6,9; 2,18; 22,19;	epithelioid; frequently containing large multinucleated cells	86.1±6.2	AA (F)	25	open LNx (>20)	RCC with clear cell features	yes	no
	UOK146	PRCC-TFE3	t(X;1)(p11.2;q11.2)	67 (51-69)	mainly two copies of the t(X;1) and one copy of t(1:X); plus 1-2 copies/cell of t(X:17q)	epithelial-like cobblestone	32.7±0.8	White (F)	45	open RNx, RPLND (5)	RCC, papillary type with clear cell and granular cell features	yes	no
										LNx: left nephrectomy
										RNx: right nephrectomy
										LWR: liver wedge resection
										RPLND: retroperitoneal lymph node dissection
